# Supplementary material for: Isolation, Identification and Characterization of Growth Parameters of Pseudomonas putida HSM-C2 with Coumarin-Degrading Bacteria
Source: Molecules. 2022 Sep 15;27(18):6007. doi: 10.3390/molecules27186007 (PMC9506499; doi:10.3390/molecules27186007)
Supplement: Supplementary file 1 [file molecules-27-06007-s001.zip › Supplementary S2.xlsx]

## Sheet: enzyme A
chrID	type	function	start	stop	length	strand	translation	sequence
chr_151	CDS	fad dependent oxidoreductase	149662	150954	1292	-	MIHSAQHAASYYAASSAPHPDHPFLQGEHSADVCIVGGGYSGLNTAIELAERGLSVILLEARKLGWGASGRNGGQLIRGVGHGLEQFLAVIGEEGVRSMKLMGLEAVDIVRERVERHAIACDLTWGYCDLANKPGELQGFAEDAEELRSLGYRHELRLVHKDDIHSVVGSDRYVGGLIDMGSGHLHPLNLALGEAAVASRLGVQLYEQSEVSRIEYGPEVKVHTGQGRVRAKTLVLCCNAYHNGLNRELGGKVLPAGSYIIATEPLGEERARQLLPQNMAVCDQRVALDYYRLSADHRLLFGGACHYSGRDPQDIAAYMRPKMLKVFPQLADVRIDYQWGGMIGIGANRLPQIGRLASQPNVYYAQAYSGHGLNATHLAARLLGEAISGQQSGRFDLFA…	ATGATCCACAGCGCGCAGCACGCCGCCTCCTACTACGCCGCCAGCAGCGCGCCACACCCCGATCACCCGTTCCTGCAAGGCGAGCACAGCGCCGACGTGTGCATCGTTGGCGGCGGCTACTCGGGCCTGAACACCGCCATCGAGCTGGCCGAACGCGGCCTGTCGGTGATCCTGCTGGAAGCGCGCAAGCTCGGCTGGGGGGCCAGCGGGCGCAATGGCGGCCAGCTTATCCGGGGCGTCGGCCACGGCCTGGAGCAGTTCCTTGCGGTGATCGGTGAAGAAGGCGTACGCAGCATGAAGCTGATGGGCCTGGAAGCCGTGGACATCGTCCGTGAGCGGGTCGAGCGCCACGCCATCGCCTGCGACCTGACCTGGGGTTACTGCGACCTGGCCAACAAG…
chr_168	CDS	fad dependent oxidoreductase	171490	172776	1286	+	MSELRQQCLWEHVSQPTVAAQALAGEHKADVCVIGGGITGLSAAIHLLEQGKSVILLEAWKIGHGGSGRNVGLVNAGTWIRPDDVEATLGQKQGSRLNQVLGEAPREVFAMIERLGIDCQAQHKGTLHMAHNATGIADLEARHEQWRRRGADVELLTGAQCQEYCGTDKISAALLDRRAGTINPMGYTQGLAAAVARLGGKLFQQSAVEGLERDGDAWRVKTAGGSVRADKVVISTGAYTEGDWSNLQKQFFRGYYYQVASKPLHGAAADKVLPHGQGSWDTRTVLSSIRRDDQGRLLLGSLGRVDNKPAWFVRSWADRIQSHYYPELGKVEWEMHWTGCIDFTPDHLMRLFEPAPGLVAVTGYNGRGNTTGTVIGRAFAEFLLKGEADSLPIPFSPMT…	ATGTCCGAACTGCGTCAACAATGCTTGTGGGAACACGTCAGCCAACCGACCGTCGCCGCCCAGGCTCTGGCCGGTGAACACAAGGCCGACGTCTGCGTCATCGGCGGCGGCATTACCGGCCTTTCGGCGGCCATCCACCTGCTCGAACAGGGCAAGTCGGTGATTCTGCTGGAGGCCTGGAAGATCGGCCACGGCGGCTCCGGGCGCAACGTCGGCCTGGTCAACGCAGGCACCTGGATCCGCCCCGACGATGTCGAGGCGACTCTAGGCCAGAAGCAGGGCAGCCGCCTGAACCAAGTGCTCGGTGAGGCCCCTCGCGAAGTGTTCGCCATGATCGAGCGCCTTGGCATCGACTGCCAGGCACAGCACAAAGGCACCCTGCACATGGCGCACAACGCC…
chr_503	CDS	fad dependent oxidoreductase	563417	564592	1175	-	MPSAISTDVLIVGAGVAGLWLNARLRRLGYSTVLVERASLGGEQTIKSQGIIHGGTKYALHGALTGASEAIADMPRRWREAVAGSGELDLSRTRLLSDAHYLWSPGTLAGNLTSFFASKAVRGRVDQVKGDQLPPALQDRAFKGKVYRLAELVIDVPSLLANLAELAGDSLLAGEHIEPLHEGELLVGLRVDGREIRAQRIVLSAGAGTEGLLHALGLEQPAMQTRPLHMVMAKGPNLKPLYAHCLGGGPKPRVTITTHPAADGQWVWYLGGDLAEADGVARDTQAQIAAAQKEVSQLLPWVDQRLVRWATLRVDRAEPAQSGLVRPDNAFLADQQRLLVGWPTKLALAPDFSDRVLASLERDGIRPSAQAELAGLPRPPLGVPAWEQLLP	ATGCCATCCGCCATTTCCACTGACGTGCTCATCGTCGGCGCCGGGGTCGCAGGCCTGTGGCTCAATGCCCGCCTGCGCCGCCTGGGTTATTCGACAGTGCTGGTGGAGCGCGCCAGCCTTGGCGGCGAACAGACCATCAAGTCCCAGGGCATCATCCATGGCGGTACCAAGTACGCCCTGCACGGTGCGTTGACGGGCGCCTCGGAAGCCATCGCCGACATGCCACGGCGCTGGCGCGAAGCCGTGGCCGGCAGCGGCGAACTGGACCTGAGCCGCACCCGCCTGCTTTCCGACGCCCACTACCTGTGGTCGCCCGGCACCCTGGCCGGCAACCTCACCAGCTTCTTCGCCAGCAAGGCCGTGCGCGGCCGGGTTGACCAGGTCAAGGGGGATCAATTG…
chr_940	CDS	NADH flavin oxidoreductase, NADH oxidase	1034980	1036029	1049	-	MTTLFDPITLGDVQLPNRIIMAPLTRCRADEGRVPNALMAEYYVQRASAGLILSEATSVTPMGVGYPDTPGIWNDQQVRGWNNVTKAVHGAGGRIFLQLWHVGRISHPSYLNGELPVAPSAIQPKGHVSLVRPITEYPTPRALESEEIADIVEAYRSGAENAKAAGFDGVEIHGANGYLLDQFLQSSTNKRTDRYGGSLENRARLLLEVTDAAIGVWGAGRVGVHLAPRADSHDMGDADRAETFSYVARELGKRGIAFICSREKEADDSIGPLIKAAFGGPYIVNERFDKASANAALASGKADAVAFGVPFIANPDLPARLAADAPLNQAHPETFYAKGPVGYIDYPRL	ATGACCACGCTTTTCGATCCGATCACACTGGGCGATGTGCAACTGCCCAACCGCATCATCATGGCGCCGCTGACCCGCTGCCGCGCCGACGAAGGCCGGGTGCCCAACGCGCTGATGGCCGAGTACTACGTGCAGCGCGCCAGCGCCGGGCTGATCCTCAGTGAAGCGACCTCGGTCACTCCCATGGGCGTGGGCTACCCTGATACGCCAGGCATCTGGAACGACCAGCAGGTACGCGGCTGGAACAACGTGACCAAGGCCGTGCATGGCGCGGGCGGTCGTATATTCTTGCAACTCTGGCATGTCGGCCGCATTTCCCACCCCAGCTATTTGAACGGTGAACTGCCGGTGGCTCCCAGCGCCATCCAGCCCAAGGGCCATGTCAGCCTGGTGCGCCCG…
chr_1106	CDS	fad dependent oxidoreductase	1218553	1220160	1607	-	MLRITELKLPLDHPDEALREAIVQRLGIRDEQLLSFNLFKRSYDARKKNSELLFIYTIDLEASNEAELLGKFADDRNISVAPDVTYKYVGHAPADLQERPIVVGFGPCGIFAGLLLAQMGFKPIILERGKEVRQRTKDTWGLWRKSVLNPESNVQFGEGGAGTFSDGKLYSQIKDPLHHGRKVLEEFVKAGAPDEILYINKPHIGTFRLTGMVEQMRQDIIAMGGEVRFQEKVTDLLIDDGQLSGVVLESGEQLQSRHVVLALGHSARDTFRMLHGKGVFMEAKPFSVGFRIEHPQTLIDKARLGKYAGHPKLGAADYKLVYHAKNGRSVYSFCMCPGGTVVAATSEPGRVVTNGMSQYSRNERNANSGIVVGIDPERDYPGGPLAGIELQERLEAHAY…	ATGCTACGAATCACCGAACTGAAGCTGCCCCTGGACCATCCCGACGAAGCGCTGCGCGAAGCCATTGTCCAGCGCCTGGGCATCCGCGATGAGCAACTGCTCAGCTTCAACCTGTTCAAGCGCAGCTACGATGCGCGCAAGAAGAACAGCGAACTGCTGTTCATCTACACCATCGACCTTGAAGCCAGCAACGAAGCAGAGCTACTAGGCAAGTTCGCTGACGATCGCAACATCAGCGTCGCGCCGGATGTCACCTACAAGTACGTTGGCCACGCCCCTGCCGACCTGCAAGAGCGCCCGATCGTGGTCGGTTTCGGCCCGTGTGGCATCTTCGCCGGCCTGCTGCTGGCTCAGATGGGCTTCAAGCCGATCATCCTCGAGCGTGGCAAGGAAGTGCGC…
chr_1158	CDS	NAD(P)H quinone oxidoreductase	1280302	1280907	605	-	VSAPYILVLYYSRHGSTSEMARHIARGIELAGMEARLRTVPAISTECEAVAPDIPASGALYATLDDLRHCAGLVLGSPTRFGNMAAPLKYFLDGTSSLWLGGELVGKPAGVFTSTASLHGGQETTLLSMMLPLMHHGMLVMGLPYSESALLETRGGGTPYGASHHAGADGKRELDQHEITLCRALGQRLATTAKALEASRG	GTGAGCGCGCCCTACATCCTGGTGCTGTATTACAGCCGACATGGCTCGACCAGCGAAATGGCCCGGCATATCGCCCGCGGCATCGAGCTGGCCGGCATGGAAGCGCGCCTGCGCACGGTGCCGGCGATTTCCACCGAGTGCGAAGCCGTGGCGCCAGACATTCCGGCCAGCGGCGCGCTGTACGCCACCCTGGACGACTTGCGCCACTGCGCAGGCCTGGTGCTGGGCAGCCCAACCCGCTTCGGCAACATGGCCGCACCGCTCAAGTACTTCCTCGATGGCACCAGCAGCCTGTGGCTGGGTGGTGAACTGGTTGGCAAGCCGGCTGGCGTGTTCACCTCCACCGCCAGCCTGCATGGCGGCCAGGAAACCACCCTGCTGTCGATGATGCTGCCACTG…
chr_1456	CDS	NADH flavin oxidoreductase, NADH oxidase	1613218	1615254	2036	+	MAADRYPHLLAPLDLGFTTLANRTLMGSMHTGLEERPGGFERMAAYFAERARGGVGLMVTGGIAPNDEGGVYSGAAKLSTEEEADKHRIVTEAVHAAGGKICLQILHAGRYAYSPRQVAPSAIQAPINPFKPKELDEAGIEKQIADFVNCAVLAQRAGYDGVEIMGSEGYFINQFLVAHTNHRTDRWGGSYENRMRLAVEIVSRVRDAVGPNFIIIFRLSMLDLVEGGSTWDEIELLAKAVERAGATLINTGIGWHEARIPTIATKVPRAAFSKVTAKLRGAVKIPLITTNRINTPEVAEAVLAEGDADMVSMARPFLADPEFVNKAAQGRGDEINTCIGCNQACLDHTFGGKLTSCLVNPRACHETELNYLPVNTVKRIAVVGAGPAGLAAATVAAER…	ATGGCTGCCGACCGCTATCCGCACTTGCTGGCCCCGCTTGACCTGGGCTTCACCACCTTGGCTAACCGCACCCTGATGGGGTCGATGCACACAGGTCTTGAGGAGCGTCCCGGTGGCTTCGAACGCATGGCTGCGTATTTTGCAGAGCGTGCCCGTGGCGGCGTTGGGCTGATGGTCACTGGCGGTATCGCGCCCAACGATGAAGGGGGCGTGTATTCCGGCGCAGCCAAGTTGAGCACCGAGGAGGAGGCTGACAAGCACCGCATCGTCACCGAGGCCGTGCATGCCGCTGGCGGCAAGATTTGCCTGCAGATCCTGCATGCCGGGCGCTATGCCTACAGCCCCCGGCAGGTGGCGCCGAGTGCGATCCAGGCGCCGATCAACCCGTTCAAGCCTAAA…
chr_1487	CDS	fad dependent oxidoreductase	1652005	1653198	1193	-	MTYDYCIIGGGIVGLATAMALLQQRPGASLLILEKESSLGRHQTGHNSGVIHAGIYYAPGSLKAELCKRGALATKDFCREHGIAFDVCGKLLVASNPLEMQRMQALYERSQLNGLKVERLDASELRRREPNIAGLGALFVDATGIVDYKQVCDAMAKVIEQAGGEVRLATTVQAIREFGDHVEVCDHSQTWHARQLVACAGLQSDRLARLAGVKIDHQIIPFRGEYYRLPASKNQIVNHLIYPIPDPQLPFLGVHLTRMIDGSVTVGPNAVLGFGRENYRKFAVNWRDVAEYVRFPGFWKTIWNNLGSGTTEMKNSLFKHGYLEQCRKYCPSLQAGDLLPFEAGIRAQAVMRDGTLVHDFLFAETPRMVHVCNAPSPAATSAIPIGQMIAEKILKAS	ATGACATACGACTACTGCATCATCGGCGGCGGCATCGTCGGCCTGGCCACCGCGATGGCCCTGCTCCAACAACGCCCCGGGGCGTCATTGCTGATACTGGAAAAGGAGTCCAGCCTCGGCCGCCACCAGACGGGCCACAACAGTGGGGTGATCCATGCGGGCATTTACTATGCCCCGGGTAGCCTCAAGGCCGAGTTGTGCAAGCGTGGAGCCCTGGCGACCAAGGATTTTTGCCGCGAGCACGGCATTGCCTTCGATGTCTGCGGCAAACTGCTGGTGGCGTCCAACCCGCTGGAAATGCAGCGCATGCAGGCGCTGTACGAGCGTTCACAGCTCAACGGGCTGAAGGTCGAGCGGTTGGACGCCAGTGAACTCAGGCGCCGCGAACCCAATATCGCA…
chr_1727	CDS	fad dependent oxidoreductase	1930641	1931930	1289	-	MFKQSAQHVASYYACTYPASIPLRPTLQGRHDTDVIIIGAGFSGLHTALRLALAGKRVTLLEASRVAWAASGRNGGQALLGWSCDMPPIEKALGVERSRRLWDSMCWAADEMRELPQRHGFDIDYRVGSLWTSVLPRRVRMLEHALHDAEQKWGYDALRLIGRDELPQWIDSPRYQAALYDARGAHLNPLKLAQGVASVIEAAGGQIFEQSQVIGYQQSANGYVARTDHGEVHGDVLVLACNAYIDRLDRNLSRRLLPVGSYQVATAPLDADFARSLLPRNSCVIDNQFVPDYFRLTPDHRLLFGGGCTYLGGIPKDVASATRPYLERVFPQLAGVTIDYAWGGHIDCSIQRTPDIGRDAQRYWLQGFSGHGVLPTLAAARAVSDAILGDDDLLALYQG…	ATGTTCAAGCAATCCGCCCAGCACGTCGCCAGTTATTACGCCTGCACCTACCCTGCCAGCATTCCCCTGCGCCCTACCCTGCAAGGCCGGCACGACACCGACGTGATCATCATCGGCGCCGGCTTCAGCGGCCTGCACACTGCCCTGCGCCTGGCCCTGGCCGGCAAGCGCGTGACCCTGCTGGAAGCCAGCAGGGTGGCCTGGGCCGCATCCGGTCGTAACGGTGGCCAGGCGCTACTGGGCTGGTCGTGCGACATGCCGCCCATCGAGAAGGCCTTGGGAGTGGAGCGCAGCCGACGCCTCTGGGACAGCATGTGCTGGGCTGCCGACGAAATGCGTGAATTGCCGCAACGGCACGGCTTCGATATCGATTATCGGGTCGGCAGCCTCTGGACATCG…
chr_1827	CDS	fad dependent oxidoreductase	2042125	2043408	1283	-	MANTPYPQSYYAASANPVPPRPALQGEVETDVCIIGAGYTGLSSALFLLENGFKVSIVEAAKVGFGASGRNGGQIVNSYSRDIDVIERTVGPKQAQLLGHMAFEGGRIIRERVAKYNIQCDLKDGGVFAALTSKQMGHLESQKRLWERFGHNQLELMDQKRIREVVACDSYIGGMLDMSGGHIHPLNLALGEAAAVESLGGIIYEQTPAIRIERGANPVVHTPQGKVRAKFIIVAGNAYLGNLVPELAAKSMPCGTQVITTEPLGEELARTLLPQDYCVEDCNYLLDYYRLTSDKRLIFGGGVVYGARDPANIEAIIRPKMLKAFPQLKNVKIDYAWTGNFLLTLSRLPQVGRIGDNIYYSQGCSGHGVTYTHLAGKVLAEALRGQAERFDAFAGLPHY…	ATGGCCAATACCCCCTACCCCCAGTCCTACTACGCCGCCTCGGCCAACCCGGTGCCGCCACGTCCGGCGCTGCAGGGTGAGGTGGAAACCGATGTGTGCATCATCGGTGCAGGCTACACCGGCCTGTCCAGCGCCCTGTTCCTGCTGGAAAACGGCTTCAAGGTGAGCATCGTCGAAGCGGCCAAGGTCGGCTTCGGCGCATCGGGCCGTAACGGCGGCCAGATCGTCAACAGCTACAGCCGTGACATCGACGTCATCGAGCGCACCGTTGGCCCCAAGCAGGCGCAGCTGCTGGGCCACATGGCCTTCGAAGGCGGCCGCATCATCCGTGAGCGCGTAGCCAAGTACAATATCCAGTGCGACCTGAAGGACGGCGGCGTATTCGCTGCGCTGACCTCC…
chr_2118	CDS	fad dependent oxidoreductase	2345760	2347151	1391	+	MRPFWLQQALDRELDAVCPPLQGDARCDVCIVGGGYTGLWTALMLKEAVPALDVLLIEADICGAGASGRNGGCALSWSAKYFTLERLFGVAEAVRLVSESERSIGAIGAFCAANGIDCDYRLDGTLYTATNQAQVGATDAVIAALEHKGINSFERLPLDEVQRLAGSARHLEGWFSPAAATVQPGRLVRGLRRVALQRGVRIHEGTAMTGLEHGAPAQVRTAHGTVRADRVVLGLNAWMARAFPQFERSVAIVSSDMVITEPCPELLHEIGLNNGISVLDSRIFVHYYHNTSDGRLMLGKGGNTFAYGGRMLPVFDQPSPYRPLLRESLADFFPALAQVPLAASWNGPSDRSVTGLPFFGRLDGQGNVFYGFGYSGSGVGPCHMGGQILSSLALGLDNP…	ATGAGACCCTTCTGGCTGCAACAGGCCCTGGATCGTGAACTGGACGCGGTATGCCCGCCACTGCAAGGCGATGCCCGCTGCGACGTGTGCATCGTCGGCGGCGGCTACACGGGCCTCTGGACCGCGCTGATGCTCAAGGAGGCGGTGCCGGCGCTGGACGTGCTGCTGATCGAGGCTGACATCTGCGGTGCGGGCGCCAGTGGGCGCAACGGTGGTTGCGCGCTGTCCTGGTCGGCCAAGTACTTCACCCTCGAGCGGCTGTTCGGGGTGGCCGAAGCGGTGCGCCTGGTAAGCGAGTCAGAGCGCAGCATCGGTGCCATTGGCGCGTTTTGCGCGGCGAATGGCATCGATTGCGACTACCGCCTGGACGGCACACTGTACACCGCTACCAACCAGGCC…
chr_2666	CDS	NADH flavin oxidoreductase, NADH oxidase	2939403	2940500	1097	+	MKLFQPLQIGPLTLPNRVFMAPLTRLRSLEPGDVPNPMMAEYYAQRASAGLIITEATQISFQAKGYSGSPGIHTAEQIAAWRLVNEGIHAAGGHSAVQVWHTGRVSHTTLQPGGQAPVAPSALPANARTTLRDEQGNLLRTETSAPRALGEEEIAGIVADFGQAAVNAREANFDFIELHAAHGYLLHQFLTPSANQREDRYGGSVENRARIVLEAVDAAIAGWSAERVGIRIFPLGGFNGVDNGEDQEAAGLYLIKELAKRNLAYLHLSEPDWAGGKPLRDTFRKAIRAAYPGVIIAAGAYTAEKGEDLIGRGLIDAVAFGRSFIANPDLVERLRVQAPLNEHRPQFDYANGPEGYTDYPFLKQA	ATGAAACTCTTCCAACCCTTGCAGATCGGCCCATTGACGTTGCCCAACCGCGTGTTCATGGCGCCCCTTACCCGCCTGCGCAGCCTGGAGCCCGGGGATGTACCCAACCCGATGATGGCCGAGTACTACGCCCAGCGTGCCAGTGCAGGCCTGATCATTACCGAGGCTACGCAAATCTCCTTCCAGGCCAAGGGCTACTCGGGTTCACCAGGCATTCACACCGCCGAGCAGATTGCCGCGTGGCGCCTGGTAAACGAAGGCATTCATGCTGCAGGCGGCCACAGCGCCGTGCAGGTCTGGCACACCGGTCGTGTGTCGCACACTACCTTGCAGCCTGGTGGCCAGGCGCCAGTGGCGCCCTCCGCACTACCTGCCAATGCCCGTACCACGTTGCGTGAC…
chr_2779	CDS	fad dependent oxidoreductase	3059971	3061215	1244	+	MHCQTLVLGAGIVGVSTALHLQARGRQVILIDRDEPGCGTSHGNAGLIERSSVIPYAFPRQFGKLLRYGLNRQPDVRYSLLHLPKAAPWLLRYWRQSAPGRLAGAAADMLPLVQRCVEEHDALIAAAGLEGLVQAKGWIEVYRDPALFEQAKAEVKGLARYGLHYELLEREQLQAREHQLDSAVIGGIHWLDPKTVNNPGALTRGYAALFVQRGGQFLHGDARSLRQVGSQWRVESQRGPITADEVVACLGPQSADLYERLGYTIPLGIKRGYHMHYATRDGAQLQHSICDTQGGYVLAPMAAGIRLTTGIEFAASSAPGNEIQLKRCEALARTLFPALGERLDDTPWLGRRPCLPDMRPVIGPAPRHKGLWFNFGHAHHGLTLGPVSGRLVAELLTGE…	ATGCATTGCCAGACCCTTGTCCTGGGCGCCGGTATCGTCGGCGTCAGCACCGCGCTGCATCTGCAGGCACGCGGGCGCCAGGTAATCCTGATCGACCGCGATGAACCCGGATGCGGTACCAGCCATGGCAACGCCGGGCTGATCGAACGCTCCAGCGTCATCCCCTATGCGTTCCCCCGCCAGTTCGGCAAGCTGCTGCGCTATGGCCTTAACCGCCAGCCGGACGTGCGCTACAGCCTGCTGCACCTGCCCAAGGCCGCGCCCTGGTTGCTGCGCTACTGGCGTCAGTCGGCACCGGGGCGGCTGGCCGGGGCCGCGGCCGACATGCTGCCGCTGGTACAACGCTGCGTAGAGGAGCATGACGCCCTGATCGCCGCCGCCGGCCTCGAAGGGCTGGTT…
chr_2868	CDS	fad dependent oxidoreductase	3151123	3152418	1295	+	MPFDTQHTASYYAATARDTAPYPSLDGELTADVCVVGGGLTGVNTALELAERGLSVILLEGRRVGWGASGRNGGQLIRGIGHDVSGFARYVGQDGVRYLKQAGIDSVALVAKRIEQYGIACDLRWGFCELANTAAQFAAFTDEQRELAELGYGHETRLVGPEHLHEIVASDQYAGGLVDMGSGHLHPLDLVQGEARAAHGLGVRIFEQSPVLRIEHGTTVTLHTARGKVRAHSLVLGCNAHLDDLEPRLSGKVLPAGSYVVATEPLSEAVAKALIPQNMAMCDQKVGLDYYRLTADRRLLFGGACHYSGRDPKDIAAYMRPKVLRVFPQLADVRIDYQWGGMIGITANRFPQVGRLSQYPNVYYAQGYSGHGLNVTHWTARLLAEGIAVGHSHGLDVFS…	ATGCCATTCGATACCCAACACACTGCGTCTTATTACGCCGCCACCGCGCGTGATACCGCG CCCTACCCCAGCCTGGACGGCGAACTGACCGCTGATGTGTGCGTGGTCGGCGGTGGCCTG ACCGGGGTCAATACCGCGCTGGAACTGGCCGAGCGTGGCCTGTCGGTGATCCTGCTCGAA GGCCGGCGCGTCGGCTGGGGCGCCAGTGGGCGCAACGGTGGCCAGCTGATCCGCGGCATC GGCCATGACGTCAGCGGTTTTGCCCGCTATGTCGGCCAGGACGGCGTGCGCTACCTGAAA CAGGCCGGCATCGACTCGGTGGCCCTGGTGGCAAAGCGTATCGAGCAGTACGGCATTGCC TGCGACCTTCGCTGGGGCTTCTGCGAACTGGCC…
chr_3740	CDS	fad dependent oxidoreductase	4155109	4156416	1307	+	MNAAVNNGPAQRAPSYYSASLNDHTQYPQLKGTVQVDVAIIGGGFTGVATAVELAERGLKVAVVETNRIGWGASGRNGGQVTGSLSGDEAMRTQMRDRLGSEVDDFIWHLRWRGHQIIEQRVERYGIDCDLKRGHLHAAMKPSHLNELRAFEAEAQRRGMGDQVHMLDRNAVAEHLQSPLYLGALKNLRNLHLHPLNLCLGEVRAAHALGALIFENSEVLDIVHGPRPAVVTAQGRIEARQVMLAGDVYHKLEKRQLKGKIFPAMGGIVTTAPLGELAEQINPQDLAVYDCRFVLDYYRLTADKRLLFGGGANYSGKDSRDIAGELRPCIERTFPALKGVPIEFQWSCAMGIVVNRIPQLGKLSDNVWYCQGYSGHGIATSHIMGEIMAEALTGTLEKF…	ATGAACGCAGCAGTGAACAACGGCCCGGCCCAGCGCGCGCCGTCCTACTACAGTGCCTCCCTCAACGACCACACGCAGTACCCGCAGCTCAAGGGCACCGTGCAGGTCGACGTAGCCATTATCGGCGGCGGTTTCACCGGCGTAGCCACCGCCGTGGAGCTGGCCGAGCGCGGCCTGAAGGTGGCGGTGGTGGAAACCAACCGCATCGGCTGGGGCGCCAGCGGCCGCAACGGCGGCCAGGTCACCGGCAGCCTCTCGGGCGACGAAGCCATGCGCACGCAGATGCGCGACCGCCTGGGCAGTGAAGTGGATGACTTCATCTGGCACCTGCGCTGGCGCGGGCACCAGATCATCGAGCAGCGGGTCGAGCGCTATGGCATCGACTGTGACCTCAAGCGC…
chr_3809	CDS	NADH flavin oxidoreductase, NADH oxidase	4217447	4218538	1091	-	MSALFEPYTLKDVTLRNRIAIPPMCQYMAEDGMINDWHQVHYAGLARGGAGLLVVEATAVAPQGRITPGCAGIWSDAHAQAFVPVVQAIKAAGSVPGIQIAHAGRKASANRPWEGDDHIAADDARGWDTIAPSAIAFGANLPKVPREMTLDDIARVKQDFVDAARRARDAGFEWIELHFAHGYLGQSFFSEHSNQRTDAYGGSFENRSRFLLETLAAVREVWPENLPLTARFGVLEYDGRDEQTLEESIELARMFKAGGLDLLSVSVGFTIPDTNIPWGPAFMGPIAERVRREADLPVTSAWGFGTPQLAEGALKANQLDLVSVGRAHLADPHWAYFAAKELGVDKASWTLPAPYAHWLERYR	ATGTCCGCACTGTTCGAACCCTATACCCTCAAAGACGTCACCTTGCGCAACCGCATCGCCATTCCGCCGATGTGCCAGTACATGGCCGAGGACGGCATGATCAACGATTGGCACCAGGTGCATTACGCCGGCCTGGCCCGTGGTGGCGCCGGCCTGTTGGTGGTCGAAGCCACTGCGGTTGCGCCGCAAGGGCGTATCACCCCCGGTTGCGCCGGTATCTGGAGCGACGCCCATGCCCAGGCGTTTGTGCCGGTGGTGCAGGCGATCAAGGCTGCAGGCTCGGTGCCGGGCATCCAGATCGCCCACGCGGGGCGCAAGGCCAGTGCCAACCGCCCGTGGGAAGGTGACGACCATATCGCCGCGGATGACGCGCGAGGCTGGGACACCATCGCCCCGTCG…
chr_3965	CDS	NADH flavin oxidoreductase, NADH oxidase	4382459	4383565	1106	-	MSLLLEPYTLRQLTLPNRIAVSPMCQYSAVDGLANDWHLVHLGSRAVGGAGLVITEAVAVTADGRITAEDLGLWNDEQVAPLQRITRFITAQGAVPGIQLAHAGRKASTHRPWLGKHGSVKIEEGGWQPVGPSKIAFDPEHTAPRELSKDEIQDVVAEFVKATERALQAGFKVVEIHAAHGYLLHQFLSPLSNQRRDEYGSCFENRIRLTLQVTEAVRKVWPKELPLFVRVSATDWVEDGWNPDETVELARRLRALGVDLIDVSSGGTSMNAEIPTGPGYQTRFAERVRKESEIATGTVGMITEPAQAEHILRTGQADLIFLARELLRDPYWPLHADDDLGGNRATWPAQYQRATSRANPIHESDLRD	ATGAGCCTGCTGCTCGAGCCTTACACCCTGCGTCAGCTGACGTTGCCCAACCGCATCGCTGTCTCGCCGATGTGCCAGTATTCCGCTGTCGATGGCCTGGCCAACGACTGGCACCTTGTCCATTTGGGTAGCCGCGCCGTCGGTGGTGCCGGGCTGGTCATCACCGAAGCGGTCGCTGTGACCGCCGATGGCCGGATCACTGCCGAGGACCTTGGTCTGTGGAACGATGAACAGGTCGCCCCACTGCAACGCATCACCCGCTTCATCACCGCGCAGGGCGCCGTGCCGGGCATCCAGCTGGCCCACGCCGGGCGCAAGGCCAGCACCCATCGCCCCTGGCTGGGCAAGCATGGCAGCGTCAAGATCGAGGAAGGAGGCTGGCAGCCGGTGGGGCCGTCG…
chr_4132	CDS	fad dependent oxidoreductase	4563270	4564676	1406	+	MQPLRTLSLWMDQLEEPLCARPALREDIDVDVCIIGAGYTGLWTAYYLKRQAPQLNIAVIEANIAGFGASGRNGGWLMGNMLGEDRMLATLSPQQRRASIDLLHGIPDEVHRVLQREGIDCDYRKGGVLYCAARYPEQERSLRAYLDDLYRQGMSEDDYRWLRPEQLDAQLRVSNAYGAIYSPHTATIQPAKLVRGLARAVEALGVPIYENTPAVDWQPGEVRAPLARIRCQWMVPAVEGYAASLPPLGKHQLPVQSLLVATEPLPESTWEQIGLSQGQAFSESSRQVTYGQRTADNRLVFGARGGYRFGGRLREDFTLTDAEVELRRYLFSELFPQLKHVRITHSWGGNLGMARRFRPHMLCDRQRGIALSGGYGGEGVGATNLGGRTLAALILNQHN…	ATGCAACCTTTGCGCACGCTCAGCCTGTGGATGGACCAGCTAGAAGAACCGCTGTGCGCCCGCCCCGCCCTGCGCGAAGACATCGACGTCGACGTGTGCATCATCGGCGCTGGCTACACCGGGCTTTGGACCGCCTACTACCTCAAGCGCCAGGCACCACAGCTGAACATCGCCGTGATCGAGGCCAACATTGCCGGCTTTGGCGCCTCTGGGCGCAATGGCGGCTGGCTGATGGGCAACATGCTCGGTGAAGACCGTATGCTCGCCACCCTGTCGCCGCAACAACGCCGCGCCAGCATCGACCTGCTGCATGGCATCCCCGACGAAGTCCACCGCGTGCTGCAACGCGAAGGCATCGATTGCGACTACCGAAAAGGCGGCGTGCTGTATTGCGCTGCG…
chr_4243	CDS	NADH flavin oxidoreductase, NADH oxidase	4690251	4691354	1103	-	MSTNPLFKPFTLGALELPTRVVMAPMTRTFCPGGVPHEGVVEYYRRRAAAGVGLIITEGTTVAHKAANGYANVPRFHGVDALAGWKRVVDAVHAEGGRIVPQLWHVGAVRRLGTEPDAGVPGYGPSEKVKDGQVLVHGMTHGDIREVIAAFAAAARDAQAIGMDGVEIHGAHGYLIDQFFWAASNRREDEYGGDLAGRSRFAIELIQAVRAAVGPDFPIIFRFSQWKQQDYNARLVETPEALAAFLRPLSDAGVDIFHCSTRRFWEPEFDGSELNLAGWTRKLTGKPTITVGSVGLDGEFLQFMVDTDKVAKPASLEGLLRRLGDEEFDLVAVGRALLVDAEWAQKVREGREAQVLPFSREALSTLA	ATGTCCACCAACCCTCTGTTCAAGCCTTTCACTCTCGGCGCGCTCGAGCTGCCGACTCGTGTCGTGATGGCGCCGATGACCCGTACCTTCTGCCCTGGCGGTGTACCGCACGAGGGGGTGGTCGAATACTACCGCCGCCGCGCCGCCGCAGGTGTCGGCCTGATCATCACCGAAGGCACCACGGTTGCGCATAAGGCCGCCAACGGCTATGCCAATGTTCCGCGTTTTCATGGGGTAGATGCCTTGGCCGGTTGGAAGCGTGTAGTCGATGCTGTCCATGCAGAAGGTGGGCGTATCGTCCCGCAGCTGTGGCATGTGGGTGCGGTACGCCGCCTGGGCACCGAGCCGGACGCCGGAGTGCCGGGCTATGGGCCAAGCGAAAAGGTCAAAGATGGCCAG…
chr_4279	CDS	fad dependent oxidoreductase	4724758	4725744	986	+	MTVPIAIIGAGIAGLSAAQALQKAGQSVHLFDKGHGSGGRMASKRSEAGALDLGAQYFTARDRRFVEQVQQWVAAGWAEQWKPQLYNYRDGELTPSPDEQTRWVGVPRMSAITRGMLKDVTVNFGCRIAEVFRGKQYWHLQDTEGCSHGPFSRVVIAVPAPQATPLLAATPKLAAVAAGVVMEPTWAVALAFQTPLDTPMQGCFVQDNPLDWLARNRSKPGRDEQLDTWVLHATSTWSKQHIDLAKEEVIEQLWGEFAELVGCVVPAPSFSVAHRWLYARPAGSHEWGALADADQGLYACGDWCLSGRVEGAWLSGQEAARRLLEHLE	ATGACAGTACCTATTGCCATCATCGGTGCCGGTATCGCCGGCCTTTCCGCTGCCCAGGCCCTGCAAAAGGCCGGACAATCCGTTCACTTGTTCGACAAAGGCCACGGCAGTGGCGGGCGCATGGCCAGCAAACGCAGCGAGGCCGGGGCGCTCGATCTGGGCGCCCAATACTTCACTGCGCGTGACCGGCGCTTCGTCGAGCAGGTGCAGCAATGGGTAGCCGCCGGCTGGGCCGAACAGTGGAAACCGCAGCTGTACAACTACCGTGACGGCGAACTGACTCCCTCGCCCGACGAGCAGACCCGCTGGGTAGGCGTGCCCCGCATGAGCGCGATCACCCGCGGCATGCTCAAGGACGTCACGGTGAACTTTGGCTGCCGCATTGCCGAAGTGTTTCGC…
chr_4735	CDS	NADH flavin oxidoreductase, NADH oxidase	5227587	5229647	2060	-	MAFEAMFQPIQIGKLTIRNRVLSTAHAEVYATDGGMTTDRYVKYYEEKAKGGIGLAICGGSSVVAIDSPQEWWSSVNLSTDRIIPHFQNLADAMHKHGAKIMIQITHMGRRSRWDGFNWPTLMSPSGIREPVHRATCKTIEVEEIWRVIGNYAQAARRAKEGGLDGVELSAVHQHMIDQFWSPRVNKRTDEWGGTFEGRMKFGMEVLKAVRAEVGDDFCVGMRICGDEFHPDGLSHEDMKQIAAYYDATGMIDFIGVVGSGCDTHNTLANVIPNMSYPPEPFLHLAAGIKEVVKVPVLHAQNIKDPNQATRILEGGYVDMVGMTRAHIADPHLIAKIKMGQIDQIKQCVGANYCIDRQYQGLDVLCIQNAATSREYMGVPHIIEKTTGVKRKVVVVGAG…	ATGGCATTCGAAGCAATGTTCCAGCCGATCCAGATCGGCAAACTGACCATCCGCAACCGCGTGCTCAGCACCGCGCACGCCGAGGTCTACGCCACTGACGGCGGCATGACCACCGACCGCTATGTGAAGTACTACGAAGAGAAGGCCAAGGGTGGTATCGGCCTGGCGATCTGCGGCGGCTCGTCCGTCGTTGCCATCGACAGCCCGCAGGAATGGTGGTCGTCGGTCAACCTGTCGACCGACCGCATCATCCCGCACTTCCAGAACCTGGCCGACGCCATGCACAAGCATGGCGCCAAGATCATGATCCAGATTACCCACATGGGTCGCCGCTCGCGCTGGGACGGTTTCAACTGGCCGACCCTGATGTCGCCTTCCGGCATCCGTGAGCCCGTGCAC…
chr_4995	CDS	fad dependent oxidoreductase	5535265	5536593	1328	+	MNSIVNLPHDDRSCGWYAALPEPAPSKRLSGEQNADHVVIGAGFAGLAAARRLAEHLPQARIILVDAQRIAYGASGRNSGFVIDLPHKFALEHPDPQHKQRLLGLNRAAIDQLQTLIDRHGIECQWSHAGKYQGAVGERGQGYLDHFEKLMADLGEPYRVVERDELAGVLGSRYYSRAIYTPGCYLMQPAALVRGLGGALPANVEVLEESPIRTLEKDPSGKWLLRGDNGLIRTPQVLLGTSIFTQEFGYLRNRLLPVMTFASWTRPLSDAEMAAIGAQADWGLTPADHAGTTVRMTQDRRLIIRNTYKHVPRYGRSITDAARSKIRDDHRKAFEARYPQLKQVPFTHTWGGAYAISRNFTNYFGQLDDGVYATACDNGVGAAWGTISGTLLADMAVGA…	ATGAACAGTATTGTCAATCTGCCTCACGATGACCGCAGCTGCGGTTGGTACGCCGCGCTGCCTGAGCCGGCACCGAGCAAGCGCCTGAGTGGCGAACAGAATGCCGACCATGTAGTGATCGGTGCAGGCTTCGCCGGGCTTGCCGCCGCACGGCGGCTGGCCGAGCACCTGCCACAGGCGCGCATTATCCTGGTGGATGCCCAGCGCATCGCCTATGGCGCCTCGGGGCGCAATTCGGGCTTTGTCATCGACCTGCCGCACAAGTTCGCTCTGGAGCATCCCGACCCGCAACACAAGCAGCGCCTGCTGGGGCTGAACCGGGCCGCCATCGACCAACTGCAGACCTTGATCGACCGTCATGGCATCGAATGCCAGTGGTCTCATGCGGGCAAGTACCAG…

## Sheet: enzyme B
chrID	type	function	start	stop	length	strand	translation	sequence
chr_2488	CDS	Glyoxalase Bleomycin resistance protein (Dioxygenase	2753075	2753452	378	+	VIDHLDHLVLTTVDVDACKDFYIRVLGMRLETFGQGRLAFCYGNQKINVHVRGHEFEPKA HLPVPGALDLCFIASVSLEEVIAQLEGQDWPIIEGPIQRTGATGPIRSVYVRDPDLNLIE ISEQL	GTGATTGACCATCTGGACCACCTGGTGCTGACCACTGTCGATGTCGACGCTTGTAAAGAC TTCTATATCCGCGTGCTGGGCATGCGCCTGGAGACCTTCGGCCAAGGACGTTTGGCGTTC TGCTACGGCAATCAGAAGATCAATGTTCATGTGCGGGGGCATGAGTTCGAGCCAAAAGCC CATCTGCCTGTTCCGGGTGCATTGGATTTGTGCTTCATCGCCAGTGTCAGCCTCGAAGAA GTTATCGCGCAGCTTGAAGGTCAGGATTGGCCAATTATTGAGGGCCCGATTCAGCGAACC GGTGCGACAGGCCCTATCCGTTCCGTGTACGTGCGCGACCCGGATCTCAACCTTATCGAG ATTTCCGAGCAGTTGTGA
chr_2938	CDS	Glyoxalase Bleomycin resistance protein (Dioxygenase	3243243	3243668	426	-	MRPFAIKHIDHLVLRVSDLQRSVAFYRDLLGCTVSREREDLGMVHLATGTAMIDLVTLDG PLGRTGGAAPGAQGRNLHHFCLRIEPFDEQALTAYLQAAGVAVEPAQARYGAEGEGLSLY CYDPDGNQVELKGPVSAQCGP	ATGAGACCCTTCGCCATCAAGCACATCGACCACCTGGTGCTGCGCGTCAGCGACCTGCAG CGTAGCGTGGCCTTCTACCGTGACCTGCTGGGCTGCACGGTCAGCAGGGAGCGCGAGGAC CTGGGGATGGTCCATTTGGCAACGGGTACGGCCATGATCGATCTGGTCACTCTCGATGGC CCACTCGGGCGCACCGGTGGTGCTGCACCCGGGGCTCAAGGGCGTAACCTTCACCACTTC TGCCTACGTATAGAGCCGTTCGATGAACAAGCGCTGACCGCCTACCTGCAAGCGGCCGGC GTGGCAGTGGAGCCTGCCCAAGCGCGCTATGGTGCCGAGGGCGAGGGGCTGTCACTGTAT TGCTACGACCCCGATGGCAATCAGGTCGAGCTC…
chr_2123	CDS	4-Hydroxyphenylpyruvate dioxygenase	2352554	2354461	1908	+	MQRSIATVSLSGTLPEKLEAIAAAGFDGVEIFENDLLYYAGSPREVRQMCADLGIAITLF QPFRDFEGCRRDRLQKNIDRAERKFDLMQELGTDLVLVCSNVQADALGEEQLLVDDLRLL AEHAGQRGMRIGYEALAWGRHVNTYQQVWNLVRQADHPALGVILDSFHTLSLKGDPAAIR DIPGDKIFFVQMADAPILAMDVLEWSRHFRCFPGQGEMDLAGFLAPILATGYRGPLSLEI FNDGFRAAPPRQNAADGLRSLLYLEEQTRLRLQQEGTAIEPGVLFAPPAASTYDGVEFLE FAVDEAVGARLGSWLKRLGFADAGKHRSKDVRLLRQNDINIVLNAEPYSFGHNFFEAHGP SLCATALRVKDEHAALQRATDFRGQPFRGLVGP…	ATGCAGCGTTCGATAGCCACCGTGTCCTTGAGCGGCACACTGCCGGAAAAGCTCGAAGCC ATCGCCGCCGCCGGTTTCGACGGCGTCGAGATCTTCGAGAATGATCTTCTCTACTATGCC GGCAGCCCCCGCGAAGTGCGGCAGATGTGCGCTGACCTCGGTATCGCCATCACCCTGTTC CAGCCGTTCCGCGATTTTGAAGGCTGCCGCCGCGACCGCCTGCAGAAGAACATCGACCGC GCCGAGCGCAAGTTCGACCTGATGCAAGAGCTGGGCACCGACCTGGTGCTGGTGTGCAGC AACGTGCAGGCCGACGCCCTGGGCGAAGAACAACTGCTGGTGGACGACCTGCGCCTGCTC GCTGAGCACGCCGGCCAACGCGGCATGCGCATC…
chr_2335	CDS	4-Hydroxyphenylpyruvate dioxygenase	2577887	2578963	1077	+	MADIFDNPMGLMGFEFIELASPTPGVLEPVFQMLGFTKVATHRSKDVHLYRQGGINLILN NEPKSIASYFAAEHGPSVCGMAFRVRNAHEAYARALELGAQPVEIETGPMELRLPAIKGI GGAPLYLIDRFEEGSSIYDIDFNFIEGVDRNPPGAGLKIIDHLTHNVYRGRMAYWAGFYE KLFNFREIRYFDIKGEYTGLTSKAMTAPDGMIRIPLNEESSKGAGQIEEFLMQFNGEGIQ HVAFLTDDLLKTWDALKGYGMRFMTAPPQTYYEMLEERLPGHGEPVDQLQARGILLDGAS EAGDKRLLLQIFSETLLGPVFFEFIQRKGDDGFGEGNFKALFESIERDQVRRGVLDVQ	ATGGCTGATATCTTTGACAATCCAATGGGCCTGATGGGCTTTGAATTCATTGAACTGGCT TCGCCAACCCCTGGTGTGCTGGAGCCCGTCTTCCAGATGCTCGGTTTCACCAAGGTAGCC ACACACCGCTCCAAGGACGTGCACCTTTATCGGCAAGGTGGCATCAACCTGATTCTCAAC AACGAGCCGAAAAGCATCGCCTCCTACTTTGCAGCAGAGCATGGGCCGTCGGTGTGTGGT ATGGCGTTCCGGGTACGCAACGCTCATGAAGCCTATGCCCGTGCGCTGGAGTTGGGCGCC CAGCCGGTCGAGATCGAAACCGGCCCGATGGAACTGCGCCTTCCGGCGATCAAGGGCATC GGCGGCGCTCCGCTGTACCTGATCGACCGCTTC…
chr_785	CDS	Homogentisate 1,2-dioxygenase	868509	869810	1302	+	MNRDTSPDLQYLSGFGNEFASEALPGALPVGQNSPQKAPYGLYAELLSGTAFTMARSELR RTWLYRIRPSALHPRFERLARQPLNGPLGGVTPNRLRWNPQPLPTEPTDFIEGWLPMVAN SAADKPAGVSVYIYCANRSMERVFFNADGELLIVPEQGRLRIATELGLLELEPQEIAVVP RGMKFRVELPDGQARGYIAENHGAPLRLPDLGPIGSNGLANPRDFLAPVAHYEEAEGPVQ LVQKFLGEHWACELQHSPLDVVAWHGSNVPYKYDLRRFNTLGTVSFDHPDPSIFTVLTSP TSVHGLANMDFVIFPPRWMVAENTFRPPWFHRNLMNEFMGLISGAYDAKAEGFLPGGASL HGVMSAHGPDAETCEKAIAADLAPHKIDNTMAF…	ATGAACCGCGACACGTCGCCCGACCTTCAGTACCTGAGCGGCTTCGGCAATGAGTTCGCC AGTGAAGCCCTGCCCGGGGCCCTGCCCGTCGGGCAAAATTCTCCGCAGAAGGCTCCCTAC GGCCTGTATGCCGAGCTACTGTCGGGTACGGCGTTCACCATGGCGCGCAGCGAACTGCGC CGGACCTGGCTGTATCGCATTCGCCCGTCCGCCCTGCACCCGCGCTTTGAACGGCTGGCG CGTCAGCCACTGAACGGGCCGCTGGGCGGCGTCACCCCCAATCGCCTGCGTTGGAACCCT CAACCGCTCCCAACTGAACCGACTGACTTCATCGAAGGCTGGCTGCCGATGGTGGCCAAT TCGGCTGCGGACAAACCGGCGGGGGTGAGTGTC…
chr_2672	CDS	catechol 1,2-dioxygenase	2946085	2946999	915	-	MTVKISHTADAQKFFEEAAGFGNDDGSPRLKRIVQRVLQDTARLIEDLEISEDEFWLAVD YLNRLGGRGEAGLLVAGLGIEHFLDLLQDAKDAEAGLSGGTPRTIEGPLYVAGAPIAQGE VRMDDGSEEGVATVMFLEGQVLDPQGQPLAGAVVDLWHANTRGTYSFFDSSQSEYNLRRR IVTDAEGRYRARSIVPSGYGCDPQGPTQECLDLLGRHGQRPAHVHFFISAPGHRHLTTQI NLSGDKYLWDDFAYATRDGLVGEVVFREGPDGRYAELKFDFQLQKALQDADEQRSGRPRA LQEG	ATGACCGTGAAAATTTCCCATACTGCCGACGCCCAGAAGTTTTTCGAAGAAGCAGCAGGC TTTGGTAACGATGACGGCAGCCCACGCCTTAAACGCATCGTTCAGCGTGTTCTGCAGGAC ACCGCACGCCTGATCGAAGACCTGGAAATCAGCGAGGACGAGTTCTGGCTGGCTGTGGAC TACCTCAACCGCCTCGGCGGACGTGGCGAGGCCGGGCTTCTGGTAGCGGGGCTGGGCATC GAGCACTTCCTCGACCTGCTGCAGGATGCCAAGGATGCCGAGGCAGGCCTGAGCGGTGGC ACCCCGCGCACCATCGAAGGCCCGCTGTACGTTGCCGGAGCGCCGATCGCCCAAGGCGAG GTGCGCATGGATGACGGCAGCGAGGAGGGCGTG…
chr_689	CDS	Glyoxalase Bleomycin resistance protein (Dioxygenase	761354	761767	414	+	MSELPARPGRLNGLRHIALLVPNLEECERFYVDVLGMEVLNRANEDLVYLTCGNDNLSLG RGAGAANGLQTLDHYGFIVDSVEELEAWYQYFKACGVTLLDRPFNHGDGARSFHLLDPAG NKVQPLYHPAVSGQRLS	ATGTCTGAATTACCTGCACGCCCCGGTCGTCTCAATGGCCTGCGCCATATCGCCCTGCTG GTGCCCAACCTTGAAGAGTGCGAGCGTTTCTATGTCGATGTGCTGGGCATGGAGGTGTTG AACCGGGCCAACGAGGATCTGGTCTACTTGACGTGTGGTAACGACAACCTCTCGCTGGGG CGGGGGGCAGGGGCTGCCAATGGCCTGCAGACTCTGGATCACTACGGCTTCATCGTCGAC AGCGTGGAGGAATTGGAGGCCTGGTATCAGTACTTCAAGGCTTGTGGGGTGACCTTGCTG GACCGGCCCTTCAATCATGGGGATGGCGCGCGCAGCTTCCACTTGCTGGACCCGGCAGGC AACAAGGTGCAGCCGCTGTACCACCCGGCGGTA…
chr_2052	CDS	Glyoxalase Bleomycin resistance protein (Dioxygenase	2278082	2279023	942	+	MNILGLDALVFGVDDIQACADCLCDYGLTAVQLDADGGRFEALDGTAIIIRHADDPHLPP ALGPTPSLRETVYGVAATQDLEAIADELGRDREVRRDEQGVLHSVDDLGFAIAFQVSCRR SFQAPADLTNAPGSAPQRPLNQLGITLDMPAQPRTLSHVVYFVPDAAKGEAFYRDRLGFV TTDSFIGVGPFMRSAGMDDHHCLFMIQTPPHMQGCEHFTFHMGSGTEVLLAGNRFQQKGW TSFWGPGRHLLGSNWFWYFNSPLGCHIEYDADMDKHDDEWAARQAPMSADNSQLFLFASR EKWAPGGPPPKQS	ATGAACATTCTTGGACTCGACGCACTGGTATTCGGCGTCGACGATATCCAGGCCTGCGCC GATTGCCTGTGTGACTACGGCCTCACAGCCGTACAACTGGATGCCGACGGTGGCCGTTTC GAAGCACTCGACGGCACTGCAATCATCATCCGTCACGCCGATGACCCCCACCTGCCGCCG GCGCTGGGCCCGACCCCATCGCTGCGTGAAACCGTTTACGGCGTGGCAGCGACGCAGGAC CTTGAGGCCATCGCCGACGAGCTGGGGCGCGACCGCGAGGTGCGCCGTGACGAGCAGGGT GTGCTGCACAGTGTCGACGACCTGGGCTTTGCCATCGCCTTCCAGGTCTCCTGCAGACGC AGCTTCCAGGCGCCGGCCGACCTCACCAACGCT…
chr_2897	CDS	Glyoxalase Bleomycin resistance protein (Dioxygenase	3188925	3189392	468	+	MAARPIPEGQHSITPYLGIKDAAKAIDFYKQAFGAVEMFRLEGPDGRVGHAELKIGDSSL MLADPCDMAGGLTSSQSLSGVAVGLHLYVEDCDKVYAQAIAAGATQLHEVKDQFYGDRSG TLQDPFGNMWFVSTHKEDLSPEEIRARAAKLFAGN	ATGGCAGCCCGCCCGATTCCAGAAGGCCAGCACAGCATTACCCCCTACTTGGGCATCAAG GATGCCGCCAAGGCCATCGACTTCTACAAGCAAGCCTTCGGCGCGGTCGAAATGTTCCGT CTCGAAGGCCCGGATGGCCGCGTAGGGCACGCCGAGCTGAAGATCGGTGATTCTTCGCTG ATGCTCGCCGACCCGTGCGACATGGCTGGAGGGCTGACGTCCAGCCAGTCACTCAGTGGT GTCGCCGTTGGTCTGCACCTGTACGTGGAGGACTGCGACAAGGTCTACGCCCAGGCCATC GCAGCAGGGGCCACCCAGCTGCATGAGGTAAAGGACCAGTTCTACGGCGACCGCAGCGGC ACGTTGCAAGACCCATTCGGCAACATGTGGTTC…
chr_2935	CDS	Glyoxalase Bleomycin resistance protein (Dioxygenase	3240266	3240652	387	+	MKIVVTSILVDDQAKALAFYHYVLGFEPKDDIPMGQYRWLTLTSPNDPNGVQLVLEPDSH PAAKAYKAALRQDGIPATSFGVRDIQAEYTRLCKAGVKFTKQPTDLGPVTVAVFDDTCGN LIQIAQKH	ATGAAAATCGTTGTCACCAGCATCCTCGTCGACGACCAGGCCAAGGCCTTGGCTTTCTAC CACTACGTACTGGGTTTCGAGCCCAAGGACGACATCCCCATGGGCCAGTACCGCTGGCTC ACTCTCACTTCACCCAACGACCCCAATGGTGTTCAGCTGGTACTAGAACCCGATTCCCAC CCTGCGGCCAAGGCCTACAAGGCGGCGCTTCGCCAGGACGGTATTCCAGCGACGTCGTTC GGCGTGCGCGACATTCAGGCCGAGTACACGCGTTTGTGCAAGGCCGGGGTCAAGTTCACC AAACAACCCACCGACCTGGGCCCGGTCACCGTCGCGGTGTTCGACGATACCTGCGGCAAC CTGATCCAGATCGCTCAGAAGCATTGA
chr_3128	CDS	Glyoxalase Bleomycin resistance protein (Dioxygenase	3458938	3459498	561	-	MSALPRINFTHSGVFCTDLDAMVDFYCRILGFVVSDKGVASTGNRLFFMTQNPELHHQVV LFDGKPANLPFNPINQLSFLLDSLDDLKTYYQFAKKSGIENIAQVDHGNAWSIYFTDPEG NPVEMYVDAPFYTNQPCKEPLDLELPTEAILAQTEAMCRRRPGFQTREEWMESTRARIEE QRVRIG	ATGTCGGCTCTTCCTCGAATCAACTTCACACATTCGGGCGTGTTTTGCACCGACCTGGAT GCCATGGTTGATTTCTACTGCCGTATTCTGGGCTTCGTTGTCAGTGACAAGGGTGTTGCC TCTACAGGTAATCGCCTGTTTTTCATGACGCAGAACCCCGAATTGCATCACCAGGTCGTT CTGTTTGATGGTAAGCCTGCCAACCTTCCGTTCAACCCGATCAACCAGCTGTCATTTTTG CTGGACTCCCTCGATGATCTGAAAACCTACTATCAGTTCGCCAAAAAAAGCGGGATCGAG AACATTGCTCAAGTTGACCATGGGAATGCTTGGTCGATTTATTTCACTGATCCTGAAGGC AACCCCGTAGAGATGTACGTCGACGCGCCGTTC…
chr_744	CDS	Protocatechuate 3,4-dioxygenase, beta	831436	832155	720	+	MPAQDNSRFVIRDRNWHPKALTPDYKTSIARSPRQALVSIPQSISETTGPDFTHLGFGAH DHDLLLNFNNGGLPIGERIIVAGRVVDQYGKPVPNTLVEMWQANAGGRYRHKNDRYLAPL DPNFGGVGRCLTNSEGYYSFRTIKPGPYPWRNGPNDWRPAHIHFGISGPSIATKLITQLY FEGDPLIPMCPIVKSIANPEAVQQLIAKLDMSNANPMDCLAYRFDIVLRGQRKTHFENC	ATGCCCGCCCAGGACAACAGCCGCTTCGTGATCCGTGATCGCAACTGGCACCCCAAGGCC CTGACGCCCGACTACAAGACTTCCATTGCCCGCTCGCCGCGCCAGGCATTGGTCAGCATC CCGCAGTCGATCAGCGAAACCACCGGCCCGGACTTCACCCACCTGGGCTTCGGCGCCCAC GACCATGACCTGCTGCTGAACTTCAACAACGGCGGCCTGCCGATTGGTGAGCGCATCATC GTTGCCGGCCGTGTCGTCGACCAGTACGGCAAGCCAGTGCCCAATACCTTGGTAGAAATG TGGCAGGCCAACGCCGGTGGCCGCTATCGCCACAAGAACGATCGCTATCTGGCCCCGCTG GACCCGAATTTCGGTGGCGTCGGCCGCTGCCTG…
chr_745	CDS	Protocatechuate 3,4-dioxygenase alpha	832166	832771	606	+	MPIELLPETPSQTAGPYVHIGLALEAAGNPTRDQEIWNRMAKPEAPGEHILLIGHVYDGN GHLIRDSFLELWQADTNGQYQDDYNLENAFNSFGRTATTFDAGEWTVQTVKPGVVNNAAG VPMAPHINISLFARGINIHLHTRLYFDDEAEANAKCPVLNLIEQPQRRETLIAKRCEVDG KTAYRFDIRVQGEGETVFFDF	ATGCCAATCGAACTGCTGCCGGAAACCCCCTCGCAGACCGCCGGCCCCTACGTGCACATC GGCCTGGCACTGGAAGCGGCCGGTAACCCTACCCGTGACCAGGAAATCTGGAACCGCATG GCCAAGCCAGAGGCGCCGGGTGAACACATCCTGTTGATCGGTCATGTATACGACGGTAAC GGCCACTTGATTCGCGATTCGTTCCTTGAGCTCTGGCAAGCCGATACCAACGGCCAGTAC CAAGATGACTACAACTTGGAGAACGCCTTCAACAGCTTCGGTCGTACTGCCACCACCTTC GATGCCGGTGAGTGGACCGTCCAGACCGTCAAGCCCGGCGTGGTGAACAACGCTGCCGGT GTCCCGATGGCCCCGCACATCAACATCAGCCTG…
chr_2161	CDS	Fumarylacetoacetate hydrolase	2397073	2397957	885	-	MKLVSYENQGKLQPGLLINDQVFDTAKLLSAIGEKDVTDLTNRKLLESWQGQLANLEDSL ISAAKARPDTSVGTLAQVRLGPPLHDSHKVLCVGLNYRDHVAETGRKLPTAPDIFCKFNT SLIGPADDIACSKLTPNLDFEGELAIVIGKSCRNVSAEDALNYVAGLTVFNDTSARDLQL RGTQWTPGKAIDGSTPCGPALVTLNEISNPQNLDIQTRVNGNVMQSSNTSYQIFTIADVV AFVSTFLELSPGDIIATGTPEGIGSKRTPPVWLQPGDVVEIEISEVGKLRNVVR	ATGAAACTCGTCAGCTACGAAAATCAAGGCAAGCTCCAGCCTGGTCTCCTCATCAACGAT CAGGTATTTGATACCGCCAAACTGCTTTCTGCGATTGGCGAGAAAGACGTCACCGATCTG ACCAACCGCAAGCTTCTGGAAAGCTGGCAGGGCCAACTTGCGAACCTTGAAGACTCGCTG ATCAGCGCTGCGAAAGCTCGTCCTGATACCTCGGTTGGCACCCTTGCGCAGGTGCGCCTG GGCCCACCGCTGCATGATTCCCACAAAGTACTGTGCGTCGGCCTCAACTACCGTGATCAC GTTGCAGAAACTGGTCGTAAACTGCCGACCGCACCCGACATCTTCTGCAAGTTCAACACC TCGCTCATTGGCCCTGCAGACGACATTGCCTGC…
chr_3129	CDS	Fumarylacetoacetate hydrolase	3459536	3460387	852	-	MKLISYHKAGQALYGAVEGDGVVELSRRFPQAPDLASFLADSSLLAQARKMVEEAGPDYA YSDIQLDSVIPNPGKVICVGINYVAHAEEAGRKVGQFPVIFQRFAETLLPHGEALVRPKV SQEFDFEAELAVVIGKGGAHIAPEDAMDHVAGYTCFNDASVRDWQFHTHQYGMGKTFRKT GALGPWLVPASEISDYRELVVRGVLNGEQLQEGQLSELAFDIPALISYVSKALPWNPGDI LATGTPSGIGFKRTPPIFLKPGDVFEVVISQIGTLSNTVVDEA	ATGAAGCTGATTTCGTATCACAAAGCCGGGCAAGCCCTCTACGGTGCTGTCGAAGGCGAT GGCGTCGTGGAGCTGAGCCGTCGTTTTCCACAAGCCCCTGATCTGGCGTCATTTCTGGCT GATAGCTCACTGCTCGCTCAGGCCCGAAAAATGGTCGAGGAAGCGGGCCCTGACTACGCA TACTCCGACATCCAGCTCGACTCAGTAATACCGAATCCTGGAAAGGTCATTTGCGTAGGC ATTAACTATGTCGCGCACGCTGAGGAGGCTGGCAGGAAGGTCGGGCAGTTCCCGGTGATC TTCCAGCGCTTTGCTGAAACGCTGCTTCCTCATGGAGAAGCGCTCGTCCGTCCTAAGGTT TCGCAAGAGTTCGATTTCGAAGCCGAGCTTGCG…
chr_1856	CDS	3-(3-hydroxy-phenyl)propionate hydroxylase	2068090	2069757	1668	+	MNKPHPDHIQADYTADVVIIGAGPVGLAIANYLGQAGVQVLQIEKLDQLIDYPRAIGIDD ESLRTVQAIGLVEQVLPHTTPWHAMRFLTPKGRCFADIQPTTDEFGWSRRNAFIQPQVDA VLHRGLERFAHVRTLFSRDVVQFQQDDEGVSLQMTAPDGRQETVRARYLVACDGGNSLIR RTLEISFEGKTAPNQWIVIDIANDPLGTPNVYLCCDPVRPYVSAALPHGVRRFEFMVMPG ETEQELGKPENLRKLLAKVLPDPDRVDLIRKRVYTHNARLAGRFRDKRVLLAGDAAHIMP VWQGQGYNSGMRDASNLSWKLALVVKGLAGEALLDTYEQERRDHAKAMIDLSVLAGHVLA PPKRWQGALRDGISWALNYLPAVKRYFLEMRFK…	ATGAATAAGCCGCATCCAGATCACATTCAGGCCGATTACACCGCAGACGTGGTGATCATC GGTGCCGGGCCCGTTGGGCTGGCCATCGCCAACTATCTCGGCCAGGCTGGCGTACAGGTG CTCCAGATCGAGAAGCTCGACCAGCTGATCGACTACCCGCGCGCCATCGGCATCGATGAC GAGTCGCTGCGCACCGTGCAGGCCATCGGCCTGGTCGAGCAGGTGTTGCCACACACCACG CCGTGGCACGCCATGCGCTTTCTCACGCCCAAGGGCCGTTGCTTTGCCGATATCCAGCCG ACTACCGACGAGTTCGGTTGGTCGCGCCGCAATGCGTTCATCCAACCGCAGGTCGATGCG GTGCTGCACCGTGGTCTGGAACGCTTCGCCCAT…
chr_3127	CDS	3-(4-hydroxy-phenyl)propionate hydroxylase	3457244	3458827	1584	-	MDYDVIIVGMGPVGAMCANLAGLWGLKTLVVDKSEEVYANPRAMGFDHEVMRAFGNIGLA KDIADYVMPYRPSEYHTTGSHLIKRIDAAKPPFPLGWAPNYVFSQPPVERALREKLSSLQ NVAVELGAEVLGVDTANAEAAIRILSKNGEERTVNASYVLACDGGTSPIRTRLGLKMEDL AFDEPWLVVDVILNEGAGETLPKTNVQFCELARPCTFVVGPGRHRRWEFMINPEEQPTEV SQPENIKKLISRWLPEGEYQLWRASAYRFHALILEQWQSDQIFFLGDAAHMTPPFLAQGM CQGIRDTMNLVWKIALVKRGLASPDLLRTYQAERIPHVRQTTLAAKEFGELICERDKDRA ARRDAHLIQQMNENPGGTIRQSLIPGLSQGFIA…	ATGGACTACGATGTGATCATTGTTGGAATGGGCCCCGTGGGTGCCATGTGCGCGAACCTC GCCGGCCTATGGGGCCTAAAGACGCTGGTCGTGGACAAGTCCGAAGAAGTGTACGCCAAC CCTCGCGCGATGGGCTTCGATCATGAGGTCATGCGTGCATTTGGGAACATCGGTTTGGCA AAAGATATTGCTGATTACGTCATGCCCTATCGGCCGTCTGAGTACCACACCACAGGCTCT CATCTGATCAAGCGCATCGATGCCGCGAAACCCCCATTTCCTTTGGGCTGGGCACCTAAC TATGTTTTCTCCCAGCCTCCCGTGGAGAGAGCCCTACGGGAAAAGCTTTCGAGCTTGCAG AACGTTGCCGTTGAACTCGGTGCTGAAGTTTTA…

## Sheet: alignment of three genes
chrID	subject id	% identity	alignment length	gap opens	q. start	q. end	s. start	s. end	evalue	subject description	qry_seq	hit_seq
chr_3127	lcl|Query_120371	80.41	531	4	1	531	1	527	0	AXY87739.1 3-(2:4-dihydroxyphenyl)propionic acid 1-monooxygenase: partial [Pseudomonas mandelii]	MDYDVIIVGMGPVGAMCANLAGLWGLKTLVVDKSEEVYANPRAMGFDHEVMRAFGNIGLA KDIADYVMPYRPSEYHTTGSHLIKRIDAAKPPFPLGWAPNYVFSQPPVERALREKLSSLQ NVAVELGAEVLGVDTANAEAAIRILSKNGEERTVNASYVLACDGGTSPIRTRLGLKMEDL AFDEPWLVVDVILNEGAGETLPKTNVQFCELARPCTFVVGPGRHRRWEFMINPEEQPTEV SQPENIKKLISRWLPEGEYQLWRASAYRFHALILEQWQSDQIFFLGDAAHMTPPFLAQGM CQGIRDTMNLVWKIALVKRGLASPDLLRTYQAERIPHVRQTTLAAKEFGELICERDKDRA ARRDAHLIQQMNENPGGTIRQSLIPGLSQGFIA…	MDYDVIIVGMGPVGALCANLAGMWGLKALVVDKSETVYTNPRAMGFDHEVMRVFGNIGLANEIAEHVMPY RPSEYRTTGSALIKRIDAAKPPFPLGWAPNYVFSQPPVERALRGKIADLKSVTVELGSEVLSVDSTGSQA DVRIQAKDGTERTVTADYVLACDGGTSPIRTRLGLKMEDLAFDEPWLVVDVILNEGAGEHLPKTNVQFCE LARPCTFVVGPGQHRRWEFMINPDEQPTEISQPEAIKKLISRWLPEGDYQLWRASAYRFHALILEQWQSD RVFFLGDAAHMTPPFLAQGMCQGIRDALNLVWKLALVKEGLAAPAFLNTYQTERVPHVRQTTMAAKEFGG VICERDSEKAAIRDARLIRQMTENPAGTIRQSLIPGLSQGFVAN…
chr_3128	lcl|Query_521528	87.63	186	0	1	186	1	186	5e-127	AXY87740.1 3-(2:3:5-trihydroxyphenyl)propionic acid 1:2-dioxygenase: partial [Pseudomonas mandelii]	MSALPRINFTHSGVFCTDLDAMVDFYCRILGFVVSDKGVASTGNRLFFMTQNPELHHQVV LFDGKPANLPFNPINQLSFLLDSLDDLKTYYQFAKKSGIENIAQVDHGNAWSIYFTDPEG NPVEMYVDAPFYTNQPCKEPLDLELPTEAILAQTEAMCRRRPGFQTREEWMESTRARIEE QRVRIG	MPALPTINFTHSGVFCADLDRMVDFYCRTLGFIVSDKGVASTGHRLFFMTQNPELHHQVVLFDGKPVDLP FNPINQLSFLLDSLDDLKTYYQFAKSRGIEGIAQVDHGNAWSMYFKDPEGNPIEMYVDAPFYTAQPCKEP LDLELPSEVILAQTEAMCKRRPGFQTREEWKNSIRAKIEEQRVRIG
chr_3129	lcl|Query_45647	84.81	283	0	1	283	1	283	0	AXY87741.1 putative (2E:4E)-2:4-dihydroxy-6-oxonona-2:4-dienedioic acid hydrolase: partial [Pseudomonas mandelii]	MKLISYHKAGQALYGAVEGDGVVELSRRFPQAPDLASFLADSSLLAQARKMVEEAGPDYA YSDIQLDSVIPNPGKVICVGINYVAHAEEAGRKVGQFPVIFQRFAETLLPHGEALVRPKV SQEFDFEAELAVVIGKGGAHIAPEDAMDHVAGYTCFNDASVRDWQFHTHQYGMGKTFRKT GALGPWLVPASEISDYRELVVRGVLNGEQLQEGQLSELAFDIPALISYVSKALPWNPGDI LATGTPSGIGFKRTPPIFLKPGDVFEVVISQIGTLSNTVVDEA	MKLISYRKEGKAHFGAVSGDGVVELTRRFTQVPDLASFLADPALMQEARQIVETAQPDYPFSSVELEAVI PNPGKVICVGINYVAHAEEAGRKVGEFPVIFQRFAETLLPHGEPLVRPQVSEQFDFEAELAVVIGKGGAH IDPADAMDHVAGYTCFNDASVRDWQFHTHQYGMGKTFRKTGALGPWLIPASEISDYRKLVVRGVLNGEQL QEGSLSELAFDIPHLISYVSKALAWNPGDILATGTPSGIGFKRNPPIFLKPGDIFEVVITEIGTLSNGVI DEA
